# Supplementary material for: Designing Tunable GelMA Hydrogels by Integrating Mammalian and Non-Mammalian Gelatins
Source: Gels. 2026 Jun 15;12(6):540. doi: 10.3390/gels12060540 (PMC13298604; doi:10.3390/gels12060540)
Supplement: Supplementary file 1 [file gels-12-00540-s001.zip]

Archive with 1 entries (1 files):
- gels-4352466-supplementary.pdf
